# Supplementary material for: Novel (1S,3R)-RSL3-Encapsulated Polyunsaturated Fatty Acid Rich Liposomes Sensitise Multiple Myeloma Cells to Ferroptosis-Mediated Cell Death
Source: Int J Mol Sci. 2025 Jul 9;26(14):6579. doi: 10.3390/ijms26146579 (PMC12294587; doi:10.3390/ijms26146579)
Supplement: Supplementary file 1 [file ijms-26-06579-s001.zip]

Archive with 1 entries (1 files):
- ijms-3712603-supplementary.pdf
